# Supplementary material for: Fire Behavior of Polyamide 12/Rubber Formulations Made by Laser Sintering
Source: Materials (Basel). 2022 Feb 26;15(5):1773. doi: 10.3390/ma15051773 (PMC8911470; doi:10.3390/ma15051773)
Supplement: Supplementary file 1 [file materials-15-01773-s001.zip]

Archive with 1 entries (1 files):
- materials-1555174-supplementary.pdf
